# Supplementary material for: Comment on "Magnetosensitive neurons mediate geomagnetic orientation in Caenorhabditis elegans"
Source: eLife. 2018 Apr 13;7:e30187. doi: 10.7554/eLife.30187 (PMC5898909; doi:10.7554/eLife.30187)
Supplement: Supplementary file 1. [file elife-30187-supp1.xlsx]

## Sheet: Chemotaxis assay
Assay	Satiation state	Sample size naiv	Sample size pre-exposed	p-value	critical value	Statistical test
Chemotaxis	fed	n = 11	n = 12	p = 0.0002	U = 10	Mann-Whitney U-test (two tailed)
Chemotaxis	fed	n = 11	NA	p = 0.002	V = 66	Wilcoxon signed rank test (one sided)
Chemotaxis	fed	NA	n = 12	p = 0.036	V = 15.5	Wilcoxon signed rank test (one sided)

## Sheet: Burrowing assay
Assay	Satiation state	Sample size inclination down	Sample size inclination up	Sample size zero magentic field	p-value	critical value	Statistical test	Lower 95% CI	Upper 95% CI
Burrowing assay	fed	20	35	NA	n. s.	U = 300	Mann-Whitney U-test
Burrowing assay	starved	38	40	NA	n. s.	U = 681	Mann-Whitney U-test
Burrowing assay	fed	20	NA	NA	n. s.	V = 57.5	Wilcoxon signed rank test (two sided)	-0.3167	0.04352
Burrowing assay	fed	NA	35	NA	n. s.	V = 285	Wilcoxon signed rank test (two sided)	-0.1514	0.173
Burrowing assay	starved	20	NA	NA	p = 0.05273	V = 504.5	Wilcoxon signed rank test (two sided)	0.006887	0.3356
Burrowing assay	starved	NA	35	NA	n. s.	V = 379.5	Wilcoxon signed rank test (two sided)	-0.1046	0.2236
Burrowing assay	fed	NA	NA	43	n. s.	V = 378	Wilcoxon signed rank test (two sided)	-0.1025	0.1932
Burrowing assay	starved	NA	NA	32	n. s.	V= 295.5	Wilcoxon signed rank test (two sided)	-0.03195	0.2593

## Sheet: Magneto-taxis assay
Assay	Describtion	Satiation state	Sample size	p-value	critical value	Statistical test	Lower 95% CI	Upper 95% CI
Magnetotaxis	Baseline	fed	49	n. s.	V = 565	Wilcoxon signed rank test (one sided)	-0.138	0.128
Magnetotaxis	Magnetite contaminated tests	fed	49	p = 0.042	V = 670.5	Wilcoxon signed rank test (one sided)	-0.03061	0.2593
Magnetotaxis	Baseline versus Magentite	fed	49 and 49	n. s.	U = 646	Mann Whitney U test (two tailed)
										s

## Sheet: Horizontal plate assay
Assay	Describtion	Satiation state	Sample size	p-value	critical value (r)	95% CI (-/+)		Statistical test
Horizontal plate assay	Relative magnetic north (32.5 µT)	fed	24	n. s.	0.206	57.831/213.306		Rayleigh test
Horizontal plate assay	Relative magnetic north (65 µT)	fed	24	n. s.	0.249	167.346/296.111		Rayleigh test
Horizontal plate assay	Relative topographic north (32.5 µT)	fed	24	n. s.	0.229	164.822/304.583		Rayleigh test
Horizontal plate assay	Relative topographic north (65 µT)	fed	24	n. s.	0.21	6.464/158.935		Rayleigh test
Horizontal plate assay	Zero magnetic field (towards topographic N) - same current as in the 32.5 µT treatment, but set to antiparallel	fed	24	n. s.	0.097	340.721/315.234		Rayleigh test
Horizontal plate assay	Zero magnetic field (towards topographic N) - same current as in the 65 µT treatment, but set to antiparallel	fed	24	n. s.	0.107	331.443/273.353		Rayleigh test
